# Supplementary material for: Evaluation of Homogentisic Acid, a Prospective Antibacterial Agent Highlighted by the Suitability of Nitisinone in Alkaptonuria 2 (SONIA 2) Clinical Trial
Source: Cells. 2023 Jun 21;12(13):1683. doi: 10.3390/cells12131683 (PMC10341174; doi:10.3390/cells12131683)
Supplement: Supplementary file 1 [file cells-12-01683-s001.zip]

Archive with 1 entries (1 files):
- cells-2404850-supplementary.pdf
